# Supplementary material for: Significant Land Cover Transitions and Regional Acceleration at the Continental Scale of Africa over the Last Four Decades
Source: Sensors (Basel). 2026 Apr 9;26(8):2318. doi: 10.3390/s26082318 (PMC13119559; doi:10.3390/s26082318)
Supplement: Supplementary file 1 [file sensors-26-02318-s001.zip]

Archive with 1 entries (1 files):
- sensors-4221555-supplementary.pdf
